# Supplementary material for: Novel flavin-containing monooxygenase protein FMO1 interacts with CAT2 to negatively regulate drought tolerance through ROS homeostasis and ABA signaling pathway in tomato
Source: Hortic Res. 2023 Feb 28;10(4):uhad037. doi: 10.1093/hr/uhad037 (PMC10124749; doi:10.1093/hr/uhad037)
Supplement: Web_Material_uhad037 [file web_material_uhad037.zip]

Archive with 14 entries (14 files):
- Supplemental Figure S1 Phenotypic differences between FMO1 transgenic lines and WT tomatoes on MS medium under simulated drought and NaCl treatment .jpg
- Supplemental Figure S2 GO analysis of DEGs in Ri, WT, and OE under DT (2).tif
- Supplemental Figure S3 Scatter diagram of enrichment of the differentially expressed gene annotated to the KEGG.tif
- Supplemental Figure S4 Heat map of PYRPRLs (a), WRKY (b) and LEAs (c) in GO analysis.jpg
- Supplemental Figure S5 qRT-PCR analysis of the expression of selected DEGs from RNA-seq.jpg
- Supplemental Figure S6 Multiple sequence alignment of SlCAT2, AtCAT2 and AtCAT1.jpg
- Supplemental Figure S7 The full blot images of Co-IP assays showing the interaction of FMO1 and CAT2 in N. benthamiana leaves.jpg
- Supplemental Table S1 Summary of RNA-Seq sample sequencing data quality..docx
- Supplemental Table S2 Statistics of RNA-Seq sample and reference genome comparison.docx
- Supplemental Table S3 Selected DEGs from RNA-Seq for real-time PCR verification.docx
- Supplemental Table S4 Partly representative DEGs related to abiotic stress from RNA-Seq.docx
- Supplemental Table S5 Screening of proteins interacting with FMO1 by yeast two-hybrid.docx
- Supplemental Table S6. List of primers used in this study.docx
- Supplementary information summary.docx
